# Supplementary material for: Changes in Nucleolin Expression during Malignant Transformation Leading to Ovarian High-Grade Serous Carcinoma
Source: Cancers (Basel). 2023 Jan 21;15(3):661. doi: 10.3390/cancers15030661 (PMC9913361; doi:10.3390/cancers15030661)
Supplement: Supplementary file 1 [file cancers-15-00661-s001.zip]

Archive with 1 entries (1 files):
- cancers-2166156-supplementary.pdf
